# Supplementary material for: Discriminating the Difference between Remote and Close Association with Relation to White-Matter Structural Connectivity
Source: PLoS One. 2016 Oct 19;11(10):e0165053. doi: 10.1371/journal.pone.0165053 (PMC5070771; doi:10.1371/journal.pone.0165053)
Supplement: S1 File — (XLSX) [file pone.0165053.s001.xlsx]

## Sheet: 工作表1
ID	age	gender	VIQ	Remote	Close	Cp	Lp	gE	locE	Sigma	Gamma	Lambda	n01	n02	n03	n04	n05	n06	n07	n08	n09	n10	n11	n12	n13	n14	n15	n16	n17	n18	n19	n20	n21	n22	n23	n24	n25	n26	n27	n28	n29	n30	n31	n32	n33	n34	n35	n36	n37
1	21.074	0	122	0.05	0.35	0.489669	2.57729	0.384156	0.686786	6.30764	5.32054	0.832597	0.420701	0.431522	0.407313	0.433047	0.41055	0.42079	0.391596	0.398462	0.342812	0.358737	0.357313	0.383657	0.389881	0.386997	0.398838	0.36134	0.363866	0.341975	0.355692	0.349875	0.348061	0.397388	0.422649	0.362278	0.422971	0.397683	0.360451	0.350926	0.43486	0.423783	0.413959	0.396749	0.407615	0.392407	0.412555	0.380136	0.453604
2	22.2493	0	118	0.275	0.225	0.474018	2.48023	0.397136	0.659046	5.06199	4.42302	0.859043	0.445098	0.465964	0.442765	0.494873	0.4298	0.386285	0.392421	0.426007	0.347445	0.393461	0.344337	0.352975	0.40752	0.371671	0.38608	0.383938	0.359845	0.40355	0.356805	0.367299	0.398524	0.37773	0.444492	0.410914	0.484236	0.382984	0.372235	0.369628	0.457475	0.456966	0.395227	0.390327	0.440151	0.448571	0.395949	0.428879	0.536091
3	21.3425	1	128	0.175	0.4	0.478101	2.59243	0.381272	0.678073	5.54761	4.62108	0.825747	0.434107	0.391589	0.372292	0.364241	0.431419	0.369827	0.396247	0.374545	0.370349	0.363332	0.354413	0.360728	0.345622	0.369962	0.420367	0.388014	0.373896	0.344447	0.333232	0.312151	0.39589	0.41819	0.331781	0.318838	0.392156	0.380251	0.395257	0.365607	0.427065	0.429781	0.383824	0.360985	0.418758	0.40777	0.450916	0.428044	0.437443
4	20.5479	0	126	0.3	0.075	0.505274	2.51737	0.389718	0.695532	5.55335	4.71621	0.834216	0.441787	0.447908	0.389812	0.385734	0.406727	0.397385	0.442302	0.367953	0.346885	0.338256	0.389943	0.370847	0.389746	0.363856	0.361528	0.347971	0.383056	0.377031	0.346171	0.355044	0.363428	0.366971	0.351476	0.392565	0.354248	0.33474	0.355255	0.3451	0.418743	0.450407	0.397757	0.385791	0.441767	0.427404	0.437188	0.430697	0.442148
5	22.4877	0	117	0.1	0.35	0.481562	2.5784	0.383389	0.666878	5.81708	4.93845	0.836951	0.435076	0.440346	0.36734	0.408372	0.372829	0.363061	0.379764	0.367301	0.323462	0.329327	0.370105	0.365124	0.379946	0.349321	0.370762	0.374797	0.341117	0.359327	0.314203	0.330779	0.411233	0.385258	0.356609	0.336421	0.387332	0.332432	0.350881	0.349451	0.458617	0.38799	0.356693	0.351336	0.406025	0.417527	0.426706	0.379376	0.504027
6	22.9123	0	109	0.225	0.25	0.497152	2.53768	0.387673	0.675424	5.34115	4.53834	0.835606	0.395481	0.454213	0.38326	0.381251	0.441135	0.358046	0.34254	0.371109	0.365654	0.352815	0.354291	0.368763	0.392268	0.378877	0.373854	0.381602	0.38458	0.395384	0.337436	0.346097	0.377281	0.407629	0.342714	0.339021	0.417052	0.382872	0.346241	0.343051	0.452955	0.454326	0.367826	0.383204	0.425547	0.47117	0.446556	0.38787	0.440827
7	19.8301	0	112	0.125	0.225	0.456437	2.56323	0.385258	0.632293	5.352	4.53234	0.837431	0.425876	0.364563	0.388476	0.34832	0.422799	0.402134	0.383295	0.340052	0.36872	0.332642	0.38202	0.325057	0.388679	0.351514	0.406612	0.339513	0.330528	0.332842	0.343462	0.361635	0.38959	0.420872	0.359311	0.346303	0.378764	0.306045	0.372954	0.323131	0.451477	0.388646	0.388826	0.40473	0.401862	0.407883	0.441944	0.467746	0.441344
8	25.3863	0	124	0.3	0.25	0.436204	2.59229	0.377077	0.618922	5.59091	4.79203	0.842022	0.399409	0.414936	0.38323	0.420096	0.397821	0.413744	0.41244	0.385847	0.34534	0.367269	0.335143	0.343857	0.355506	0.356204	0.339201	0.367271	0.353667	0.373087	0.338891	0.35866	0.327779	0.310191	0.380857	0.37064	0.423408	0.301806	0.370957	0.326608	0.406905	0.440759	0.367251	0.388311	0.434318	0.472932	0.439183	0.399631	0.391817
9	22.3781	0	116	0.1	0.6	0.462512	2.76536	0.356219	0.665506	6.67134	5.36176	0.790022	0.417789	0.396277	0.372288	0.412633	0.430643	0.428381	0.39376	0.394507	0.367329	0.359522	0.350456	0.367886	0.349325	0.351498	0.362283	0.370307	0.356955	0.317502	0.30874	0.308593	0.338607	0.381035	0.332455	0.329956	0.330844	0.344217	0.328594	0.360075	0.417303	0.377669	0.294996	0.361837	0.375032	0.381176	0.395942	0.331177	0.402924
10	21.6548	1	122	0.3	0.2	0.475959	2.53923	0.393723	0.675813	5.00365	4.17713	0.83027	0.48844	0.447575	0.407428	0.379362	0.419524	0.451926	0.415182	0.396973	0.360066	0.344857	0.376823	0.385484	0.392352	0.374493	0.396519	0.402645	0.365676	0.378908	0.354934	0.324152	0.38329	0.335667	0.370393	0.359756	0.346577	0.348348	0.34899	0.336241	0.425436	0.482527	0.3798	0.362117	0.431537	0.427061	0.368556	0.397982	0.442486
11	27.5918	1	128	0.075	0.425	0.519379	2.90072	0.343488	0.711777	6.67732	4.93379	0.735114	0.396771	0.400197	0.338529	0.362834	0.353513	0.374281	0.351229	0.341484	0.35521	0.381182	0.347337	0.347239	0.36006	0.366915	0.366086	0.366904	0.330902	0.332089	0.291023	0.299076	0.3545	0.361997	0.312059	0.316802	0.357543	0.316093	0.359696	0.339277	0.412434	0.397769	0.388924	0.304884	0.350432	0.374028	0.308348	0.3032	0.390467
12	23.7836	1	115	0.275	0.25	0.513998	2.45616	0.405568	0.704468	4.45518	3.76986	0.839913	0.462211	0.480848	0.379178	0.432358	0.40907	0.451827	0.412048	0.412409	0.383846	0.377068	0.373726	0.380219	0.388669	0.37366	0.387558	0.42988	0.400334	0.377368	0.40953	0.381892	0.310985	0.44328	0.359393	0.368513	0.376659	0.388483	0.334494	0.380075	0.41118	0.45562	0.367786	0.380816	0.435416	0.436256	0.390596	0.363344	0.422631
13	21.2055	1	112	0.2	0.425	0.480298	2.62055	0.378652	0.666079	5.40991	4.60714	0.842007	0.406948	0.430888	0.385764	0.356725	0.361206	0.388895	0.414195	0.370446	0.334768	0.337191	0.354553	0.352494	0.379643	0.358866	0.358041	0.366762	0.348919	0.352117	0.337046	0.352791	0.39973	0.350308	0.353144	0.323809	0.3549	0.334117	0.345336	0.331904	0.426825	0.443364	0.381643	0.356351	0.440753	0.415758	0.393066	0.364979	0.437263
14	29.2575	1	110	0.1	0.2	0.509802	2.61822	0.379493	0.6961	6.12701	4.99893	0.810825	0.4529	0.396638	0.395091	0.364939	0.397854	0.364217	0.403893	0.384307	0.328202	0.347738	0.340367	0.326757	0.38006	0.424241	0.364436	0.367932	0.359211	0.373326	0.353926	0.339595	0.341425	0.327736	0.385366	0.314764	0.427727	0.369907	0.351152	0.341203	0.411195	0.415478	0.385656	0.37585	0.473969	0.452768	0.429625	0.407922	0.414812
15	24.3726	1	125	0.05	0.275	0.455235	2.52015	0.394773	0.659224	5.14216	4.4081	0.852018	0.44614	0.441727	0.403733	0.386235	0.438696	0.363439	0.449727	0.438542	0.344434	0.38934	0.373309	0.38285	0.404025	0.402438	0.380403	0.369245	0.365637	0.361126	0.358488	0.358765	0.349217	0.408189	0.321484	0.384992	0.392245	0.334663	0.362706	0.340263	0.456142	0.443102	0.38588	0.377086	0.474514	0.474652	0.463234	0.408756	0.43366
16	22.989	1	119	0.25	0.325	0.46941	2.68117	0.371149	0.661771	6.84584	5.58887	0.808626	0.403848	0.393378	0.392782	0.396601	0.394949	0.371204	0.337248	0.391453	0.330584	0.319821	0.359711	0.362784	0.341846	0.350415	0.368682	0.366036	0.444003	0.333944	0.308275	0.321106	0.311537	0.366163	0.347566	0.331933	0.350098	0.315939	0.357156	0.307742	0.42477	0.429404	0.323612	0.34852	0.394929	0.417519	0.420011	0.399008	0.418007
17	30.4356	0	122	0.225	0.175	0.472575	2.66457	0.37281	0.672408	5.78202	4.7692	0.819721	0.427575	0.43118	0.358942	0.35161	0.353795	0.414603	0.389277	0.400087	0.346399	0.369885	0.37553	0.350677	0.333589	0.324471	0.378526	0.372372	0.338203	0.361093	0.308755	0.346536	0.349269	0.384901	0.319058	0.314035	0.38585	0.321405	0.379776	0.349102	0.412102	0.429806	0.352001	0.355181	0.395203	0.426925	0.47545	0.438859	0.48561
18	20.6767	0	123	0.175	0.325	0.479042	2.7075	0.372221	0.673645	6.66622	5.42153	0.813951	0.452057	0.423406	0.359621	0.35858	0.385351	0.399375	0.41362	0.378026	0.387013	0.313584	0.378137	0.359064	0.391201	0.328022	0.373619	0.378672	0.370211	0.355058	0.343098	0.330835	0.389962	0.367813	0.30823	0.325323	0.379383	0.351279	0.353605	0.353219	0.450128	0.400624	0.338665	0.337426	0.411788	0.415496	0.392117	0.377557	0.427685
19	26.3288	1	110	0.2	0.175	0.496756	2.44883	0.405672	0.68872	4.59503	3.95834	0.854393	0.455954	0.424162	0.399857	0.424447	0.458986	0.436796	0.402227	0.429713	0.366339	0.373901	0.374965	0.396343	0.407328	0.420285	0.382938	0.387829	0.377489	0.371618	0.337642	0.365006	0.416932	0.415095	0.381374	0.415647	0.45825	0.406679	0.366492	0.350846	0.452404	0.443605	0.465085	0.375135	0.439897	0.476212	0.447694	0.399012	0.472646
20	21.5918	1	104	0.225	0.425	0.480812	2.64396	0.373763	0.65914	6.1605	5.08158	0.814693	0.411249	0.475445	0.379286	0.381678	0.354493	0.40457	0.42004	0.423753	0.327083	0.344963	0.371369	0.397014	0.380824	0.386678	0.345758	0.348344	0.349452	0.365144	0.348725	0.343048	0.341932	0.361314	0.440238	0.309735	0.337578	0.36564	0.362838	0.330789	0.411245	0.423197	0.382338	0.354562	0.398925	0.429058	0.354419	0.377203	0.419905
21	24.7808	1	123	0.15	0.05	0.480846	2.76852	0.359963	0.649446	7.11292	5.78707	0.808764	0.432412	0.413095	0.37711	0.350378	0.396713	0.384184	0.340428	0.409089	0.300824	0.376464	0.364486	0.334505	0.351039	0.384729	0.343265	0.394722	0.343469	0.318223	0.317659	0.306755	0.319682	0.340613	0.339664	0.325223	0.397355	0.331085	0.342346	0.322266	0.421889	0.428455	0.40029	0.361346	0.436434	0.423317	0.405587	0.335671	0.426424
22	24.8411	1	115	0.125	0.3	0.518322	2.66281	0.377964	0.69844	6.15188	4.99476	0.817664	0.428821	0.412461	0.372984	0.369888	0.396507	0.38384	0.41742	0.396621	0.322378	0.359296	0.358393	0.349463	0.403658	0.353208	0.339471	0.360031	0.322564	0.341732	0.331988	0.333303	0.328087	0.397825	0.355186	0.358055	0.362249	0.35917	0.34182	0.349943	0.417193	0.411987	0.380758	0.312742	0.442105	0.445498	0.439827	0.370474	0.431281
23	23.2055	0	129	0.175	0.325	0.488873	2.54	0.392013	0.668634	5.38	4.56851	0.843819	0.444479	0.472708	0.448732	0.371998	0.441523	0.415555	0.426776	0.359191	0.377706	0.370493	0.369483	0.380788	0.390694	0.371088	0.377904	0.375238	0.357395	0.384361	0.351563	0.353543	0.3912	0.384754	0.356628	0.33797	0.415946	0.387283	0.357882	0.341682	0.44265	0.461311	0.388774	0.354047	0.447325	0.38976	0.402659	0.423632	0.455089
24	26.7288	0	103	0.125	0.325	0.472899	2.74463	0.354708	0.654006	7.34083	6.04722	0.807239	0.393342	0.429202	0.356917	0.372737	0.366121	0.327196	0.32503	0.331899	0.347772	0.302423	0.366485	0.391984	0.320957	0.343487	0.365361	0.32738	0.337652	0.34269	0.308731	0.328794	0.325686	0.347049	0.311129	0.318783	0.290133	0.326604	0.316982	0.318929	0.389147	0.372458	0.331748	0.289197	0.376909	0.394027	0.394609	0.423093	0.39981
25	23.1918	1	112	0.2	0.175	0.475446	2.59418	0.378683	0.654899	6.30464	5.32797	0.830741	0.439754	0.406042	0.380117	0.396557	0.375325	0.402905	0.391553	0.381037	0.333079	0.317475	0.35692	0.344645	0.370825	0.348097	0.348008	0.399321	0.360773	0.327062	0.341188	0.33732	0.307196	0.330254	0.317946	0.355524	0.412397	0.39275	0.344297	0.366431	0.398665	0.378164	0.356563	0.366039	0.437532	0.465701	0.442719	0.374617	0.398018
26	21.0356	0	123	0.1	0.325	0.493111	2.59047	0.385669	0.676466	5.89143	4.98605	0.84011	0.408156	0.521144	0.383424	0.405489	0.409911	0.388081	0.405737	0.413525	0.331827	0.407315	0.352241	0.393804	0.402348	0.344088	0.361206	0.367796	0.376325	0.366694	0.356467	0.369769	0.310789	0.327547	0.391298	0.380797	0.340261	0.341616	0.349144	0.311351	0.431679	0.407453	0.420251	0.402127	0.476822	0.427317	0.442727	0.399387	0.414969
27	20.5151	1	116	0.2	0.15	0.48391	2.56054	0.386933	0.672027	5.71806	4.85928	0.836768	0.400802	0.42724	0.38285	0.379652	0.423242	0.420519	0.361927	0.377699	0.389411	0.361337	0.369746	0.331002	0.346971	0.35904	0.367782	0.374384	0.363985	0.370916	0.334933	0.346088	0.362134	0.333736	0.32281	0.361817	0.393024	0.368149	0.34941	0.360786	0.453181	0.421447	0.350383	0.349871	0.417349	0.435826	0.451572	0.450074	0.405336
28	20.8959	1	116	0.175	0.3	0.503934	2.45883	0.403582	0.698733	4.48582	3.76993	0.831584	0.444021	0.420709	0.398691	0.384557	0.372071	0.408138	0.469455	0.412832	0.369696	0.363021	0.414354	0.397161	0.392691	0.385675	0.395477	0.415881	0.371931	0.355025	0.351359	0.351056	0.382073	0.417201	0.36807	0.345083	0.384814	0.409847	0.376648	0.382775	0.452324	0.434518	0.419045	0.383441	0.439552	0.438469	0.449986	0.416361	0.458799
29	25.0904	0	109	0.225	0.275	0.501026	2.5355	0.387429	0.67167	5.42931	4.64349	0.839513	0.437167	0.464961	0.33885	0.365511	0.434562	0.397994	0.35978	0.382523	0.390873	0.413015	0.361706	0.366962	0.384316	0.35881	0.377873	0.402206	0.408811	0.385144	0.333054	0.340638	0.413055	0.40289	0.343366	0.269676	0.334819	0.233848	0.352911	0.326733	0.425494	0.458336	0.376646	0.370977	0.424955	0.457708	0.452374	0.423577	0.445817
30	26.2027	0	109	0.15	0.3	0.461234	2.60618	0.375396	0.647638	5.8605	4.90405	0.821337	0.42313	0.408283	0.37537	0.353856	0.375533	0.349791	0.392335	0.340821	0.317879	0.346801	0.357225	0.389683	0.363658	0.361179	0.379972	0.367609	0.342864	0.362262	0.310757	0.366254	0.352529	0.350422	0.3216	0.339036	0.375886	0.375889	0.385589	0.371531	0.406313	0.417191	0.349434	0.363361	0.387788	0.43823	0.450765	0.414588	0.465853
31	22.9315	0	125	0.175	0.175	0.462011	2.74067	0.36013	0.6425	7.10525	5.98414	0.829042	0.413839	0.391979	0.369112	0.404194	0.382489	0.36818	0.368769	0.398838	0.324849	0.321811	0.358148	0.351026	0.367245	0.341474	0.342186	0.321932	0.334525	0.332427	0.326641	0.333838	0.293253	0.36774	0.340975	0.335873	0.408785	0.356775	0.34423	0.340326	0.445361	0.370829	0.336067	0.339177	0.391458	0.386735	0.42298	0.362076	0.41022
32	20.7699	1	119	0.125	0.325	0.4703	2.60272	0.382364	0.666677	5.90599	4.8954	0.820418	0.388647	0.392183	0.384604	0.411281	0.38854	0.410932	0.387286	0.390481	0.325994	0.312701	0.392464	0.34693	0.367039	0.332521	0.422832	0.39738	0.34473	0.371255	0.342532	0.337015	0.388581	0.371447	0.403504	0.329995	0.362863	0.358518	0.364372	0.38648	0.4252	0.410222	0.411471	0.395814	0.410127	0.391004	0.373699	0.346935	0.447025
33	25.2904	0	102	0.125	0.3	0.488445	2.52984	0.388616	0.679674	5.59978	4.757	0.833902	0.44228	0.430608	0.430735	0.390005	0.379449	0.388707	0.405145	0.390105	0.335783	0.342985	0.351557	0.362414	0.400676	0.370466	0.391742	0.380057	0.370969	0.366763	0.367401	0.347724	0.378222	0.355654	0.43441	0.401147	0.381022	0.383331	0.354627	0.332449	0.440075	0.409646	0.400879	0.364961	0.451524	0.41575	0.403469	0.421705	0.457775
34	23.7808	1	116	0.375	0.1	0.526564	2.46292	0.400009	0.709278	4.65469	3.97129	0.839692	0.447679	0.384295	0.382349	0.349195	0.476356	0.367834	0.438992	0.401713	0.364179	0.333228	0.429485	0.370894	0.40805	0.377819	0.427011	0.397947	0.356774	0.362332	0.314834	0.346353	0.435014	0.390955	0.342627	0.345668	0.380552	0.378815	0.422145	0.390399	0.452277	0.457172	0.413333	0.36514	0.441021	0.457451	0.427823	0.417081	0.463825
35	20.3918	1	108	0.05	0.325	0.51001	2.43349	0.371427	0.692589	5.45658	4.5705	0.796487	0.415616	0.432805	0.342384	0.382001	0.33186	0.414387	0.371543	0.370861	0.333436	0.340125	0.369239	0.376013	0.384359	0.356545	0.374199	0.384655	0.366131	0.368932	0.30449	0.318682	0.3355	0.329606	0.316462	0.328319	0.383948	0.394033	0.387491	0.370573	0.416338	0.456615	0.346435	0.301499	0.380114	0.391847	0.441595	0.411853	0.43913
[truncated: 53 more columns]
